# Supplementary material for: Tissue miRNA Combinations for the Differential Diagnosis of Adrenocortical Carcinoma and Adenoma Established by Artificial Intelligence
Source: Cancers (Basel). 2022 Feb 11;14(4):895. doi: 10.3390/cancers14040895 (PMC8870702; doi:10.3390/cancers14040895)
Supplement: Supplementary file 1 [file cancers-14-00895-s001.zip]

Archive with 1 entries (1 files):
- cancers-1573047-supplementary.pdf
